# Supplementary material for: Estimating photosynthetic traits from reflectance spectra: A synthesis of spectral indices, numerical inversion, and partial least square regression
Source: Plant Cell Environ. 2020 Feb 27;43(5):1241–58. doi: 10.1111/pce.13718 (PMC7385704; doi:10.1111/pce.13718)
Supplement: Supplementary file 1 — Appendix S1 Supporting Information [file PCE-43-1241-s001.zip]

Archive with 3 entries (3 files):
- PCE_13718_Plot Level Reflectance Spectra.xlsx
- PCE_13718_Reflectance based PLSR coefficients for Jmax.txt
- PCE_13718_Reflectance based PLSR coefficients for Vcmax.txt
