# Supplementary material for: Estimating photosynthetic traits from reflectance spectra: A synthesis of spectral indices, numerical inversion, and partial least square regression
Source: Plant Cell Environ. 2020 Feb 27;43(5):1241–58. doi: 10.1111/pce.13718 (PMC7385704; doi:10.1111/pce.13718)
Supplement: Supplementary file 1 — Appendix S1 Supporting Information [file PCE-43-1241-s001.zip › PCE_13718_Plot Level Reflectance Spectra.xlsx]

## Sheet: Sheet1
Sample Order/Wavelength	392.543	394.596	396.649	398.701	400.754	402.807	404.86	406.913	408.965	411.018	413.071	415.124	417.177	419.229	421.282	423.335	425.388	427.441	429.493	431.546	433.599	435.652	437.705	439.757	441.81	443.863	445.916	447.969	450.021	452.074	454.127	456.18	458.233	460.285	462.338	464.391	466.444	468.497	470.549	472.602	474.655	476.708	478.761	480.813	482.866	484.919	486.972	489.025	491.077
1	72.4915	67.7175	63.5949	60.1087	57.2437	54.9848	53.4568	52.4234	51.6297	51.528	51.9361	52.6633	53.6378	54.8913	56.4013	57.989	59.5314	60.9208	62.1942	63.5124	64.8632	66.2236	67.666	69.2145	70.7889	72.3858	73.8795	75.3195	76.7781	78.189	79.4581	80.605	81.6126	82.4477	83.1296	83.7285	84.271	84.8131	85.3885	86.0005	86.68	87.3993	87.9744	88.2716	88.3052	88.1107	87.8936	87.8389	88.0861
2	78.524	71.8054	66.5436	62.5694	59.7137	57.8071	56.7779	56.1309	55.8642	56.078	56.6395	57.0007	57.5397	58.2738	59.2185	60.3568	61.5176	62.6973	64.0188	65.4911	66.9694	68.3857	69.8866	71.5205	73.2432	75.0191	76.6601	78.248	79.8876	81.4745	82.8718	84.1162	85.2311	86.1676	86.9157	87.5777	88.1692	88.752	89.3498	89.9756	90.6955	91.5048	92.1766	92.5627	92.6332	92.4522	92.2333	92.1658	92.3929
3	95.9958	85.9355	77.6596	71.0014	65.7939	61.8702	59.3325	57.2802	55.7248	55.3001	55.6241	56.1948	57.1231	58.3049	59.7305	61.2126	62.6201	63.8402	64.9762	66.179	67.423	68.6845	70.0433	71.5202	73.0368	74.5693	75.9815	77.3444	78.7165	80.073	81.2892	82.3901	83.3625	84.1817	84.838	85.4239	85.9679	86.5263	87.1021	87.7338	88.4404	89.1767	89.7674	90.0649	90.0661	89.8451	89.5981	89.5287	89.7751
4	93.7119	83.0088	73.9675	66.4863	60.4634	55.797	52.6665	50.2763	48.7374	48.5963	49.2407	50.2385	51.419	52.741	54.1931	55.6417	56.8801	57.9799	59.1025	60.2661	61.4421	62.603	63.838	65.1489	66.4837	67.8771	69.167	70.4454	71.7864	73.095	74.2723	75.3317	76.2715	77.0482	77.6513	78.1851	78.6512	79.1105	79.6073	80.1373	80.7566	81.4344	81.9708	82.2491	82.2764	82.1072	81.8991	81.8141	81.947
5	89.0184	80.3099	72.617	65.9405	60.2815	55.641	52.4772	49.8527	47.5575	47.1694	47.0405	47.4058	47.9621	48.7934	49.9856	51.4501	52.859	54.2767	55.5785	56.9785	58.2855	59.5633	60.9491	62.3398	63.7336	65.1614	66.4491	67.7271	68.9677	70.2354	71.2794	72.2694	73.1699	73.8552	74.4108	74.9262	75.4153	75.8642	76.354	76.9066	77.5002	78.2214	78.7559	78.9334	78.9204	78.7187	78.459	78.3601	78.5618
6	100.831	89.1475	79.2969	71.1524	64.5867	59.4729	56.2509	53.4714	51.0631	50.7157	50.413	50.3796	50.4012	50.6185	51.2498	52.2272	53.2228	54.2902	55.4244	56.7019	57.8802	58.9685	60.2224	61.5277	62.884	64.3453	65.6293	66.9885	68.3656	69.7985	70.9589	72.0393	73.0483	73.7936	74.3422	74.8408	75.3207	75.7553	76.2232	76.7595	77.3624	78.1375	78.748	78.9611	78.9462	78.7401	78.4619	78.3164	78.4843
7	98.3499	87.1858	77.3883	68.9319	61.7908	55.9395	51.6944	48.487	45.8991	44.6798	44.3831	44.2336	44.3479	44.7082	45.3896	46.3494	47.4563	48.4861	49.4485	50.4715	51.5126	52.5145	53.5408	54.6592	55.8355	57.093	58.284	59.389	60.4984	61.6089	62.6134	63.5203	64.3357	65.0507	65.6113	66.1006	66.5355	66.9488	67.3637	67.8048	68.3188	68.9167	69.4754	69.807	69.8281	69.6116	69.3023	69.0624	69.0662
8	89.2326	79.6791	71.2326	63.8863	57.6332	52.4666	48.691	45.8234	43.4403	42.3371	41.9819	41.9145	42.0611	42.4756	43.2494	44.3069	45.519	46.7383	47.9182	49.0836	50.2471	51.389	52.5515	53.7802	55.0247	56.3042	57.5185	58.6784	59.8181	60.9339	61.9566	62.889	63.7315	64.4604	65.0475	65.5715	66.0451	66.5035	66.9675	67.4592	67.9937	68.5888	69.1293	69.4448	69.4917	69.3178	69.034	68.8164	68.8414
9	102.954	90.4498	79.6507	70.4887	62.8953	56.8021	52.5269	49.4036	46.7337	45.8552	45.6363	45.7201	45.8998	46.2853	47.013	48.0789	49.3036	50.5067	51.7538	53.0177	54.2564	55.4194	56.6243	57.9249	59.2646	60.6712	61.9845	63.2033	64.4294	65.6407	66.7281	67.6947	68.5869	69.3505	69.9361	70.429	70.8813	71.3044	71.7366	72.2061	72.72	73.3328	73.9119	74.2224	74.2184	73.9906	73.6608	73.388	73.3712
10	98.6699	89.1174	80.2487	72.1686	64.9819	58.7935	54.1254	50.5657	47.397	46.1591	45.367	45.4476	45.5106	45.891	46.6744	47.8323	49.1621	50.4828	51.7712	53.0507	54.3452	55.5719	56.857	58.2211	59.6016	61.0343	62.4053	63.698	64.9673	66.2491	67.4002	68.4238	69.3884	70.212	70.8507	71.4101	71.9533	72.4678	72.9714	73.5359	74.1339	74.8285	75.5038	75.8856	75.9653	75.8508	75.6175	75.429	75.5031
11	93.9391	83.8365	74.9326	67.2193	60.689	55.3336	51.4757	48.5958	46.3007	45.3216	45.1431	45.2294	45.5505	46.1226	47.0322	48.2301	49.5899	50.9046	52.1615	53.3989	54.6407	55.8434	57.0863	58.4139	59.768	61.1841	62.5297	63.7821	65.0146	66.2264	67.3333	68.336	69.243	70.024	70.643	71.1862	71.6627	72.1198	72.5849	73.0708	73.6024	74.2127	74.7878	75.1494	75.2335	75.0948	74.8331	74.6193	74.6228
12	113.489	98.1107	85.0954	74.284	65.5172	58.6358	53.8843	50.4181	47.4881	46.3923	46.1084	46.0854	46.1962	46.5202	47.1725	48.1777	49.3364	50.4603	51.5694	52.7073	53.8414	54.9125	56.0327	57.2375	58.4841	59.8276	61.097	62.2937	63.5072	64.7331	65.8444	66.8325	67.735	68.495	69.0794	69.5835	70.044	70.476	70.9148	71.3788	71.8974	72.5101	73.0878	73.4123	73.4526	73.2769	72.9897	72.7494	72.7544
13	121.968	106.495	93.0445	81.5443	71.9206	64.0997	58.4726	54.1221	50.8015	49.1867	48.6206	48.2453	47.8481	47.5823	47.5719	47.7835	48.2228	48.8313	49.5606	50.4131	51.324	52.1985	53.0869	54.0508	55.0887	56.2024	57.3349	58.4946	59.6681	60.829	61.9233	62.918	63.8202	64.6096	65.2941	65.8869	66.3985	66.899	67.386	67.8907	68.4389	69.0256	69.5914	70.0472	70.346	70.4694	70.4989	70.5607	70.7549
14	99.2921	87.9903	78.0582	69.4774	62.2296	56.2966	52.0818	48.7628	46.3242	45.1734	44.8938	44.7547	44.727	44.9022	45.3398	45.9874	46.8083	47.6828	48.5623	49.3739	50.1923	51.009	51.8638	52.8094	53.8224	54.8965	55.97	57.036	58.1094	59.1251	60.0814	60.954	61.7242	62.3818	62.9193	63.3802	63.7742	64.1684	64.5651	64.9691	65.4117	65.8925	66.3218	66.6157	66.7439	66.6837	66.5337	66.4327	66.4844
15	92.0182	82.1625	73.4378	65.8427	59.376	54.0363	50.1417	47.1272	44.9436	43.7887	43.4545	43.2691	43.262	43.4936	44.0245	44.7092	45.5364	46.3709	47.1449	47.8568	48.588	49.3479	50.1626	51.0561	52.0375	53.061	54.0905	55.0935	56.0817	57.0386	57.9405	58.7666	59.4904	60.0873	60.5764	60.988	61.3379	61.6802	62.0272	62.4192	62.8701	63.3573	63.7954	64.0682	64.1275	63.9876	63.7474	63.5694	63.5774
16	106.169	94.6879	84.5273	75.6847	68.1576	61.9436	57.4179	54.0465	51.2493	50.0673	49.6137	49.4497	49.3011	49.3094	49.5726	50.0578	50.7152	51.4516	52.2588	53.1366	54.0191	54.895	55.8305	56.8702	57.9935	59.1708	60.3364	61.4861	62.6346	63.7579	64.7827	65.7135	66.5356	67.2453	67.8315	68.3296	68.7485	69.1538	69.5721	70.0351	70.5424	71.0985	71.6126	71.9534	72.0886	72.0335	71.8783	71.7858	71.8867
17	94.5081	83.66	74.1094	65.8449	58.855	53.1286	49.0009	45.976	43.4248	42.5083	42.2868	42.279	42.3359	42.5654	43.0472	43.8153	44.763	45.7876	46.9279	48.1787	49.4822	50.7115	51.9481	53.2441	54.5535	55.8981	57.1923	58.4391	59.6601	60.8378	61.9071	62.8642	63.7201	64.4758	65.1125	65.6922	66.2039	66.6926	67.1699	67.6502	68.1502	68.7044	69.2082	69.5583	69.7421	69.7707	69.702	69.6836	69.8429
18	84.2314	73.8421	64.929	57.4235	51.2567	46.3599	42.9628	40.4744	38.4963	37.8005	37.9568	38.3406	38.9873	39.9109	41.1072	42.5284	44.0326	45.4299	46.7173	48.0217	49.3349	50.6182	51.922	53.3033	54.6966	56.1221	57.4619	58.712	59.929	61.1097	62.181	63.1601	64.0384	64.8133	65.4498	66.0147	66.5136	67.0104	67.4932	67.9815	68.5152	69.1169	69.6648	70.0265	70.1428	70.0409	69.8515	69.7426	69.8237
19	80.0828	72.5814	66.0098	60.3513	55.5892	51.7067	48.9629	46.8138	45.0674	44.4222	44.4657	44.8305	45.4781	46.416	47.656	49.1081	50.642	52.0995	53.4612	54.857	56.2861	57.697	59.1476	60.6455	62.189	63.7373	65.2095	66.602	67.9629	69.2802	70.4997	71.6036	72.5802	73.4107	74.1035	74.7079	75.2459	75.762	76.2756	76.8226	77.4103	78.0387	78.6037	78.9796	79.1132	79.0397	78.8804	78.8089	78.9384
20	94.6392	84.0513	74.8662	67.0412	60.5334	55.3	51.6449	48.929	46.7026	45.9454	46.1499	46.5137	47.1858	48.1005	49.2933	50.7138	52.1933	53.5004	54.6924	55.9607	57.2295	58.4788	59.7666	61.1498	62.5731	64.0755	65.5016	66.831	68.1561	69.478	70.6725	71.7645	72.7251	73.556	74.2214	74.8047	75.3044	75.7921	76.2775	76.7795	77.3337	77.9632	78.5367	78.9048	79.0023	78.8542	78.6037	78.4222	78.4562
21	105.697	94.8149	85.2793	77.0723	70.1762	64.5734	60.6824	57.7249	55.3199	54.4876	54.4885	54.6754	54.9914	55.4993	56.2882	57.2485	58.2958	59.2583	60.0917	60.9292	61.8062	62.6853	63.6603	64.7841	66.0161	67.388	68.7783	70.1755	71.5945	73.0178	74.3362	75.5441	76.6016	77.4775	78.1677	78.7543	79.2599	79.7555	80.265	80.8138	81.4363	82.1379	82.769	83.1705	83.279	83.1157	82.8266	82.6395	82.7415
22	130.347	114.626	100.838	88.9383	78.8779	70.6101	64.66	60.0442	55.8339	54.3268	53.3348	53.3797	53.3572	53.6699	54.4184	55.4271	56.574	57.7908	58.8986	59.8214	60.7682	61.7751	62.8744	64.0533	65.3065	66.5727	67.8574	69.1768	70.4378	71.6249	72.7461	73.7685	74.6562	75.3743	75.9763	76.5141	77.0037	77.513	78.0308	78.6126	79.2152	79.8255	80.3444	80.6748	80.8029	80.7322	80.525	80.4159	80.5508
23	131.353	115.777	102.383	91.065	81.7173	74.2338	69.0456	64.976	61.7336	60.3948	60.2446	60.2737	60.5312	61.0141	61.8041	62.8094	63.8736	64.7824	65.5953	66.4826	67.3961	68.3559	69.4037	70.6171	71.9682	73.4598	74.9225	76.3554	77.8624	79.3985	80.8258	82.13	83.263	84.2223	84.9851	85.631	86.1738	86.7011	87.2432	87.8329	88.5195	89.2944	90.0045	90.4877	90.6603	90.5575	90.3408	90.2278	90.387
24	144.167	128.805	115.436	103.974	94.3328	86.4263	80.6559	76.1342	72.0642	70.1142	68.7434	67.9114	67.0659	66.5154	66.3761	66.5464	66.9319	67.3751	67.8038	68.2061	68.7422	69.4066	70.2582	71.2982	72.488	73.8028	75.1778	76.5674	77.9656	79.3653	80.7017	81.9305	83.0089	83.8981	84.6055	85.1956	85.7158	86.224	86.7698	87.4043	88.1082	88.9044	89.6748	90.2532	90.616	90.7904	90.8396	90.9631	91.327
25	74.9214	71.0244	68.0158	65.7856	64.2236	63.2195	62.7	62.4763	62.2841	62.2696	62.5814	62.6701	63.0091	63.5189	64.2701	65.1659	66.0891	66.9004	67.5895	68.3535	69.2302	70.18	71.3088	72.6478	74.1307	75.7669	77.3629	78.9047	80.4462	81.9956	83.4079	84.6958	85.8365	86.7864	87.518	88.1396	88.6652	89.1694	89.6944	90.2701	90.9362	91.7404	92.5014	93.0322	93.2402	93.1749	92.9825	92.8769	93.06
26	84.3882	76.7273	70.3154	65.0511	60.8331	57.5599	55.3434	53.6173	52.2183	51.5373	51.4963	51.3816	51.5114	51.8541	52.4259	53.135	53.8611	54.4382	54.8696	55.3423	55.8476	56.4203	57.1101	57.9755	58.9814	60.1385	61.2968	62.4361	63.6296	64.8567	65.9818	67.024	67.9336	68.6943	69.2767	69.7565	70.1651	70.5579	70.9761	71.4491	72.0329	72.7276	73.3816	73.8144	73.9384	73.7818	73.5221	73.3487	73.4406
27	116.873	102.248	90.3455	80.8852	73.5871	68.1712	64.6699	62.0189	60.1585	59.2668	59.0861	58.5583	58.0101	57.4827	57.0769	56.7696	56.6103	56.5155	56.6204	57.0093	57.5206	58.1121	58.8281	59.7593	60.8547	62.0737	63.3105	64.5778	65.9328	67.3112	68.5583	69.665	70.6055	71.3784	71.9616	72.418	72.7915	73.1537	73.5458	74.0103	74.6082	75.3044	75.9463	76.3968	76.5801	76.5327	76.447	76.4878	76.798
28	83.5963	75.5207	68.4018	62.2241	56.9725	52.6316	49.4788	47.029	44.9406	43.9394	43.4026	43.0412	42.6838	42.4548	42.4342	42.5785	42.8523	43.1917	43.6097	44.0813	44.5583	45.0672	45.6613	46.3941	47.2112	48.0818	48.9563	49.8484	50.7578	51.6371	52.4235	53.1187	53.7094	54.1791	54.5323	54.8098	55.0301	55.2615	55.5301	55.855	56.235	56.6628	57.0516	57.2996	57.4062	57.3881	57.3315	57.381	57.6221
29	101.058	91.7591	83.6124	76.585	70.6435	65.7547	62.2018	59.3479	57.134	55.8605	55.2408	54.7088	54.3556	54.2439	54.4382	54.8114	55.3089	55.811	56.3076	56.7836	57.2442	57.7928	58.4684	59.3518	60.4086	61.565	62.745	63.9695	65.2325	66.4642	67.5922	68.6014	69.4537	70.1315	70.6269	71.0066	71.3106	71.6236	71.9726	72.4074	72.9549	73.5777	74.1437	74.5146	74.6338	74.5592	74.4569	74.4985	74.8417
30	110.721	97.5445	86.063	76.2068	67.9062	61.0916	56.1957	52.1616	48.7005	46.9934	45.9616	45.2925	44.6724	44.2698	44.1592	44.2609	44.5087	44.7955	45.0242	45.2281	45.4845	45.8024	46.2249	46.7796	47.4421	48.1908	48.9848	49.8338	50.6899	51.5485	52.3542	53.0731	53.6745	54.1392	54.4841	54.7583	54.9824	55.2205	55.4942	55.8354	56.2417	56.6899	57.0851	57.327	57.3952	57.3173	57.1951	57.191	57.43
31	110.844	100.214	90.5563	81.9376	74.427	68.0932	63.4697	59.8852	57.0823	55.8632	55.428	55.2319	55.1016	55.1216	55.4166	55.8853	56.4851	57.1411	57.8483	58.5333	59.2337	59.9976	60.8469	61.8169	62.879	63.9693	65.0404	66.1046	67.1801	68.2127	69.1606	70.0199	70.784	71.4295	71.9566	72.4017	72.7992	73.1976	73.6168	74.0847	74.5921	75.1316	75.5972	75.8637	75.9312	75.8237	75.6422	75.5489	75.666
32	68.5254	59.5224	51.9082	45.5909	40.4786	36.4794	33.7601	31.6352	30.2148	29.577	29.5855	29.656	29.9069	30.3004	30.8672	31.5433	32.2672	32.9711	33.6555	34.3272	34.9378	35.5629	36.2193	36.9625	37.7554	38.5435	39.2657	39.9467	40.6172	41.2423	41.7863	42.2785	42.7128	43.0914	43.4029	43.6737	43.9072	44.1513	44.4024	44.6649	44.9762	45.3121	45.5793	45.7023	45.6539	45.4534	45.2269	45.0799	45.0926
33	87.9276	77.2663	68.3462	61.0298	55.18	50.6592	47.658	45.1999	43.5723	42.8446	42.8093	42.7859	43.0473	43.5019	44.2447	45.1759	46.1485	47.1802	48.276	49.382	50.3733	51.3564	52.4263	53.5567	54.7439	55.9093	56.9614	58.0132	59.0867	60.1	60.9722	61.7757	62.4846	63.0575	63.5133	63.9108	64.268	64.6368	65.0182	65.4223	65.9311	66.4571	66.7962	66.8614	66.6235	66.1582	65.7097	65.4409	65.5001
34	100.043	87.8559	77.6532	69.2839	62.5972	57.4422	54.0971	51.2847	49.5114	48.8489	48.8641	48.8409	48.9954	49.3372	49.9962	50.8386	51.7352	52.6881	53.7497	54.8914	55.9141	56.9068	57.9958	59.1749	60.4398	61.7197	62.8861	64.0479	65.2524	66.3956	67.3659	68.25	69.0244	69.6478	70.1514	70.5988	70.9917	71.3922	71.8067	72.2481	72.8172	73.4063	73.7879	73.8611	73.581	73.0278	72.4829	72.1456	72.1869
35	86.0035	76.9854	69.2143	62.6391	57.2088	52.8724	49.9594	47.5898	45.873	45.2559	45.214	45.3457	45.6044	46.0697	46.8134	47.7291	48.7197	49.7999	50.9259	52.0381	53.0729	54.1089	55.2147	56.3934	57.6094	58.7959	59.9079	61.0337	62.1649	63.233	64.1757	65.0331	65.7768	66.3799	66.8627	67.2866	67.6736	68.0709	68.4968	68.9631	69.5002	70.0263	70.3675	70.4207	70.1853	69.7491	69.3245	69.0901	69.2128
36	100.001	86.608	75.8001	67.2931	60.803	56.0454	53.111	50.5252	48.9015	48.2082	48.0961	47.9903	48.1537	48.5166	49.2697	50.2355	51.3043	52.4963	53.8684	55.3597	56.7627	58.1507	59.6378	61.1823	62.8041	64.3696	65.7645	67.1499	68.5482	69.8376	70.9255	71.9072	72.7705	73.4727	74.0753	74.6166	75.1236	75.6591	76.1764	76.7003	77.3488	77.9886	78.3763	78.4376	78.117	77.4912	76.9043	76.5373	76.5374
7	126.865	109.892	95.6314	83.8829	74.4446	67.1151	62.2862	58.1785	55.556	54.4681	54.4519	54.4468	54.6621	55.1169	55.9725	57.0901	58.3176	59.6657	61.1971	62.8841	64.4865	65.9787	67.53	69.145	70.8194	72.4804	73.9914	75.4818	77.002	78.4195	79.6199	80.6969	81.6356	82.4061	83.0559	83.6492	84.1693	84.6884	85.1957	85.7081	86.3655	87.0322	87.4467	87.5054	87.1601	86.4912	85.8451	85.453	85.4971
38	70.4371	62.5957	56.0209	50.6261	46.325	43.0314	40.9403	39.2866	38.1911	37.9309	38.306	38.9111	39.8319	41.0055	42.48	44.1269	45.7547	47.3825	48.9911	50.5648	52.0844	53.5612	55.1079	56.6786	58.2178	59.6963	60.9941	62.2512	63.4765	64.6076	65.5607	66.4241	67.1988	67.8194	68.3133	68.7812	69.216	69.6506	70.0847	70.5294	71.0611	71.6113	71.9335	71.9297	71.6222	71.1099	70.6207	70.3314	70.4121
39	114.147	97.4688	83.352	71.6232	62.1091	54.6367	49.5857	45.647	42.3562	41.2592	40.9341	41.121	41.4295	42.0245	42.9658	44.1195	45.4107	46.7167	47.9094	48.9834	50.056	51.1338	52.2828	53.5007	54.7498	56.0441	57.3616	58.7193	60.0648	61.3927	62.6347	63.7753	64.7803	65.5928	66.2507	66.8102	67.297	67.7653	68.2512	68.7903	69.357	69.9683	70.4845	70.7884	70.9047	70.8753	70.8268	70.9597	71.4629
40	62.8905	54.262	47.176	41.5036	37.116	33.8843	31.9261	30.551	29.6947	29.6857	30.2566	30.8501	31.5961	32.4607	33.524	34.7364	35.9837	37.2401	38.5093	39.7992	40.9833	42.1179	43.2711	44.488	45.7021	46.8956	47.9712	48.9809	49.9745	50.9178	51.7136	52.4461	53.1122	53.695	54.1743	54.6007	54.9804	55.3533	55.7393	56.1256	56.5558	57.0286	57.3894	57.5421	57.4833	57.2498	57.0002	56.8705	56.9743
41	85.7716	74.9412	65.7903	58.2164	52.117	47.3897	44.3183	42.024	40.2573	39.8392	40.0495	40.5732	41.205	42.0275	43.0913	44.3296	45.6381	46.9576	48.1911	49.2795	50.348	51.403	52.5033	53.6635	54.8072	55.9465	57.0366	58.1036	59.1239	60.0872	60.9607	61.7551	62.4656	63.059	63.5436	63.9842	64.3861	64.7801	65.1993	65.6455	66.0844	66.5359	66.8677	66.9738	66.8952	66.6605	66.3687	66.1993	66.3063
42	138.749	120.841	105.589	92.8079	82.3136	73.9212	68.0659	63.3063	59.025	57.2488	56.0062	55.4164	54.768	54.3649	54.3389	54.5995	55.0569	55.6353	56.179	56.6031	57.0458	57.5567	58.2234	59.0325	59.9322	60.9275	61.9996	63.1428	64.2688	65.3618	66.3789	67.2903	68.0621	68.6404	69.0771	69.4185	69.7153	70.0297	70.398	70.8598	71.3421	71.868	72.3307	72.6379	72.8277	72.9051	72.9349	73.0947	73.5283
43	83.9176	72.831	63.4525	55.68	49.4109	44.5429	41.3538	38.9214	37.1986	36.81	37.1091	37.6153	38.2848	39.1467	40.2786	41.6467	43.1308	44.7065	46.3029	47.9024	49.4138	50.8469	52.304	53.8119	55.3048	56.7879	58.159	59.4804	60.7645	61.9913	63.0713	64.053	64.9534	65.7464	66.4279	67.0232	67.5471	68.065	68.5809	69.0873	69.6081	70.1438	70.5604	70.7932	70.86	70.7751	70.71	70.8087	71.1578
44	99.8608	84.9885	72.6174	62.5521	54.5974	48.558	44.7436	41.8688	39.4116	39.4026	39.6924	40.6422	41.4908	42.6142	44.0712	45.7795	47.6207	49.557	51.5957	53.6513	55.6619	57.5382	59.4387	61.4004	63.4081	65.4491	67.4513	69.4717	71.5164	73.5106	75.3148	76.9446	78.4034	79.6021	80.571	81.3891	82.0891	82.7332	83.3958	84.1408	84.9442	85.8326	86.6056	87.0865	87.3467	87.4793	87.6085	87.9878	88.8477
45	87.2266	76.1504	66.8569	59.2136	53.0883	48.3484	45.2588	42.8484	40.7199	40.3291	40.207	40.6853	41.1485	41.8741	42.8981	44.0778	45.3692	46.74	48.0466	49.1759	50.3009	51.4535	52.6622	53.9045	55.1413	56.3402	57.5124	58.6866	59.7828	60.7947	61.7408	62.5987	63.3386	63.9322	64.4345	64.8654	65.248	65.6492	66.0694	66.5358	66.9867	67.4087	67.7301	67.881	67.9084	67.8182	67.6703	67.6487	67.8515
46	75.9816	65.8049	57.6329	51.2513	46.4455	43.0012	41.003	39.3514	38.2833	38.1707	38.6399	39.1983	39.988	40.9824	42.2252	43.5943	44.9763	46.3051	47.6038	48.8373	50.0084	51.1697	52.3807	53.6913	55.0412	56.4116	57.6886	58.9074	60.1245	61.2801	62.2988	63.2329	64.0591	64.7624	65.3254	65.8254	66.274	66.712	67.1612	67.6271	68.1621	68.7375	69.197	69.4079	69.357	69.1022	68.8226	68.6856	68.8341
47	102.019	86.6086	73.4456	62.399	53.3376	46.1304	41.1993	37.2147	33.9908	32.8052	32.6031	32.8811	33.3379	34.1181	35.2893	36.6957	38.2547	39.8738	41.4014	42.8481	44.292	45.7222	47.1573	48.5985	50.0261	51.4335	52.8229	54.217	55.5607	56.8563	58.0706	59.1927	60.173	60.9814	61.6435	62.2144	62.718	63.2093	63.7123	64.2622	64.8401	65.4328	65.9319	66.228	66.3341	66.3092	66.2648	66.4055	66.9012
48	134.096	116.454	101.966	90.3114	81.1687	74.2162	69.6545	65.974	62.4539	61.4102	60.5468	60.3999	60.0213	59.8459	59.988	60.3428	60.8788	61.5779	62.3456	63.0901	63.8448	64.5996	65.5121	66.5791	67.7621	69.017	70.3255	71.6993	73.0725	74.393	75.5997	76.6746	77.5903	78.2902	78.8405	79.2647	79.6134	79.9794	80.3966	80.9112	81.4657	82.0637	82.5849	82.9177	83.1118	83.1757	83.2049	83.4019	83.9005
[truncated: 191 more columns]
