# Supplementary material for: Estimating photosynthetic traits from reflectance spectra: A synthesis of spectral indices, numerical inversion, and partial least square regression
Source: Plant Cell Environ. 2020 Feb 27;43(5):1241–58. doi: 10.1111/pce.13718 (PMC7385704; doi:10.1111/pce.13718)
Supplement: Supplementary file 1 — Appendix S1 Supporting Information [file PCE-43-1241-s001.zip › PCE_13718_Reflectance based PLSR coefficients for Jmax.txt]

Wavelegnth PLSR coefficient (wavelength 0 represents the intercept of the regression model)
0 (intercept) 116.933164091325
392.543000000000	0.225215368860092
394.595800000000	0.0666432582615898
396.648600000000	-0.0174570562917288
398.701400000000	-0.0424243951606112
400.754200000000	-0.0235975145049263
402.807000000000	0.0236848785655994
404.859800000000	0.0719755140770647
406.912600000000	0.126922538246223
408.965400000000	0.162697783355506
411.018200000000	0.174033371379419
413.071000000000	0.178383421462583
415.123800000000	0.174398292624679
417.176600000000	0.161432380028748
419.229400000000	0.144099387707639
421.282200000000	0.118802313505757
423.335000000000	0.0859644462804042
425.387800000000	0.0553550091593549
427.440600000000	0.0147678036910886
429.493400000000	-0.0260828570009229
431.546200000000	-0.0696248024643465
433.599000000000	-0.113421932619772
435.651800000000	-0.151873636201037
437.704600000000	-0.188869672567087
439.757400000000	-0.215020665047225
441.810200000000	-0.228727544654473
443.863000000000	-0.237507988447356
445.915800000000	-0.237088207368306
447.968600000000	-0.237532655261264
450.021400000000	-0.230930609663221
452.074200000000	-0.223452272794644
454.127000000000	-0.210390465471676
456.179800000000	-0.199788603526649
458.232600000000	-0.192032247685988
460.285400000000	-0.181934415331426
462.338200000000	-0.174393518963826
464.391000000000	-0.172337132999706
466.443800000000	-0.171377209773573
468.496600000000	-0.169375516306069
470.549400000000	-0.168328201023019
472.602200000000	-0.165399889554677
474.655000000000	-0.159066122132625
476.707800000000	-0.153368179552564
478.760600000000	-0.140829998108422
480.813400000000	-0.123696945740961
482.866200000000	-0.115720604041233
484.919000000000	-0.114024756923868
486.971800000000	-0.113761150347993
489.024600000000	-0.115589631605322
491.077400000000	-0.116648943361173
493.130200000000	-0.111927244775200
495.183000000000	-0.0991892697424938
497.235800000000	-0.0814615815381274
499.288600000000	-0.0580523076607485
501.341400000000	-0.0318559995721149
503.394200000000	-0.0143310642043462
505.447000000000	0.00857507246229765
507.499800000000	0.0358322643168001
509.552600000000	0.0723739625837990
511.605400000000	0.117396943357706
513.658200000000	0.156964957149638
515.711000000000	0.187610548361135
517.763800000000	0.202653635252166
519.816600000000	0.204173060185299
521.869400000000	0.191069378822160
523.922200000000	0.170029700590833
525.975000000000	0.158920739683179
528.027800000000	0.155333369213137
530.080600000000	0.161939385990112
532.133400000000	0.171301745034718
534.186200000000	0.175997632990092
536.239000000000	0.179865262701045
538.291800000000	0.178438532986457
540.344600000000	0.173083017764924
542.397400000000	0.158686940275210
544.450200000000	0.145204554554006
546.503000000000	0.136511903868848
548.555800000000	0.126269307971770
550.608600000000	0.111038870935978
552.661400000000	0.0907120237783608
554.714200000000	0.0680037218911632
556.767000000000	0.0449693661764771
558.819800000000	0.0180493593686696
560.872600000000	-0.00732258429748756
562.925400000000	-0.0294625393106241
564.978200000000	-0.0512365872777489
567.031000000000	-0.0693396638520588
569.083800000000	-0.0832937108738231
571.136600000000	-0.0927056826882717
573.189400000000	-0.106387634624468
575.242200000000	-0.124609517273140
577.295000000000	-0.141923096469450
579.347800000000	-0.156779483291979
581.400600000000	-0.161089046685195
583.453400000000	-0.163922218832120
585.506200000000	-0.168596287840085
587.559000000000	-0.172587199616751
589.611800000000	-0.176366274020383
591.664600000000	-0.179110578684022
593.717400000000	-0.183122359052982
595.770200000000	-0.188489487770449
597.823000000000	-0.190190905504439
599.875800000000	-0.182807612689969
601.928600000000	-0.165314642578045
603.981400000000	-0.144068618646539
606.034200000000	-0.118009992634648
608.087000000000	-0.0883523013996309
610.139800000000	-0.0603822095019018
612.192600000000	-0.0340221834736002
614.245400000000	-0.00947509439121416
616.298200000000	0.0108991717746065
618.351000000000	0.0277513085571272
620.403800000000	0.0397428726822041
622.456600000000	0.0472288547076989
624.509400000000	0.0505138393757311
626.562200000000	0.0533028148745954
628.615000000000	0.0584770765755092
630.667800000000	0.0651971309014623
632.720600000000	0.0785746580843009
634.773400000000	0.100164009450614
636.826200000000	0.132707157804010
638.879000000000	0.172655657362605
640.931800000000	0.212288213216743
642.984600000000	0.246088802400031
645.037400000000	0.269924740567940
647.090200000000	0.291018162926701
649.143000000000	0.299007629720229
651.195800000000	0.300802035784134
653.248600000000	0.301289199423332
655.301400000000	0.302288416755723
657.354200000000	0.304213138887420
659.407000000000	0.302471187029680
661.459800000000	0.295916801378853
663.512600000000	0.286147124336831
665.565400000000	0.275165450315520
667.618200000000	0.267904186603700
669.671000000000	0.256025255071049
671.723800000000	0.249400956374982
673.776600000000	0.249530579220663
675.829400000000	0.262069971827297
677.882200000000	0.280589990811340
679.935000000000	0.307246319627327
681.987800000000	0.331610762982728
684.040600000000	0.337756488512589
686.093400000000	0.301083939144758
688.146200000000	0.208034013033100
690.199000000000	0.0492211270940889
692.251800000000	-0.171829674069190
694.304600000000	-0.416716497033699
696.357400000000	-0.621467239786545
698.410200000000	-0.757764549832594
700.463000000000	-0.803796923001313
702.515800000000	-0.768730173619147
704.568600000000	-0.666306563957595
706.621400000000	-0.496546709281226
708.674200000000	-0.342388062392636
710.727000000000	-0.280182235137463
712.779800000000	-0.229992362971298
714.832600000000	-0.141753464448369
716.885400000000	-0.0496893739414630
718.938200000000	0.0540402396183391
720.991000000000	0.159701056064821
723.043800000000	0.247556392094179
725.096600000000	0.349662897739125
727.149400000000	0.465966232059555
729.202200000000	0.507339689684342
731.255000000000	0.467321452913882
733.307800000000	0.443174251682340
735.360600000000	0.426260014401355
737.413400000000	0.367787454268338
739.466200000000	0.307496335421840
741.519000000000	0.232075841196636
743.571800000000	0.140169301856612
745.624600000000	0.0566496761853711
747.677400000000	-0.0172817913839530
749.730200000000	0.00881579548043254
751.783000000000	0.241478565243161
753.835800000000	0.220101921864278
755.888600000000	0.0705381916198677
757.941400000000	-0.0501330816394876
759.994200000000	-0.0993359102750140
762.047000000000	-0.132352791631948
764.099800000000	-0.179863071638227
766.152600000000	-0.233430852433462
768.205400000000	-0.236633009577607
770.258200000000	-0.0985869329299344
772.311000000000	0.100261322493226
774.363800000000	-0.0225318364222843
776.416600000000	-0.156231291156311
778.469400000000	-0.193970132702246
780.522200000000	-0.170388493218620
782.575000000000	-0.148794197043158
784.627800000000	-0.132661144170349
786.680600000000	-0.106646758336435
788.733400000000	-0.0828559131988000
790.786200000000	-0.0415753889431711
792.839000000000	-0.0216912346899667
794.891800000000	-0.0142950007210767
796.944600000000	-0.0455565828539894
798.997400000000	-0.0688215221152639
801.050200000000	-0.0926903704400957
803.103000000000	-0.121128788690733
805.155800000000	-0.129201233314855
807.208600000000	-0.113293538017540
809.261400000000	-0.141829386526282
811.314200000000	-0.235264224951612
813.367000000000	-0.188946461083180
815.419800000000	-0.225701229474647
817.472600000000	-0.286397246844565
819.525400000000	-0.244818433599028
821.578200000000	-0.221326924255293
823.631000000000	-0.176964898906975
825.683800000000	-0.120484517043106
827.736600000000	-0.0770248272554124
829.789400000000	-0.0857706037468965
831.842200000000	-0.117547737893506
833.895000000000	-0.00717547114267232
835.947800000000	-0.0174862611831697
838.000600000000	-0.00120186256351788
840.053400000000	0.0710438464338484
842.106200000000	0.105958199713034
844.159000000000	0.116201046515951
846.211800000000	0.208692014651812
848.264600000000	0.164585422975790
850.317400000000	0.169429666595681
852.370200000000	0.194138985691414
854.423000000000	0.249653446706508
856.475800000000	0.315651548204104
858.528600000000	0.441467375323465
860.581400000000	0.428632958922755
862.634200000000	0.394864943552895
864.687000000000	0.322450653400826
866.739800000000	0.294171183276343
868.792600000000	0.104831346630343
870.845400000000	-0.00456156784055425
872.898200000000	-0.0831862312481368
874.951000000000	-0.108285280030057
877.003800000000	-0.144571949855789
879.056600000000	-0.214416443163296
881.109400000000	-0.340188576604303
883.162200000000	-0.544258441972825
