# Supplementary material for: Estimating photosynthetic traits from reflectance spectra: A synthesis of spectral indices, numerical inversion, and partial least square regression
Source: Plant Cell Environ. 2020 Feb 27;43(5):1241–58. doi: 10.1111/pce.13718 (PMC7385704; doi:10.1111/pce.13718)
Supplement: Supplementary file 1 — Appendix S1 Supporting Information [file PCE-43-1241-s001.zip › PCE_13718_Reflectance based PLSR coefficients for Vcmax.txt]

Wavelegnth PLSR coefficient (wavelength 0 represents the intercept of the regression model)
0 (intercept)	167.778910880833
392.543000000000	0.540895409230398
394.595800000000	0.290261954782161
396.648600000000	0.0923391132367257
398.701400000000	-0.0579652329602373
400.754200000000	-0.165743397649136
402.807000000000	-0.236087595338276
404.859800000000	-0.276938572438134
406.912600000000	-0.275911606133638
408.965400000000	-0.268862898670418
411.018200000000	-0.254659650152847
413.071000000000	-0.205868475820761
415.123800000000	-0.176293717444231
417.176600000000	-0.151574633351553
419.229400000000	-0.136852051726750
421.282200000000	-0.131236212580072
423.335000000000	-0.134994645461107
425.387800000000	-0.137914737062134
427.440600000000	-0.154197372649572
429.493400000000	-0.166389625395339
431.546200000000	-0.170643860415814
433.599000000000	-0.174670440763318
435.651800000000	-0.177204615326963
437.704600000000	-0.187571809457600
439.757400000000	-0.192162661175200
441.810200000000	-0.188053127570465
443.863000000000	-0.182367415053139
445.915800000000	-0.171519152019248
447.968600000000	-0.161172888449487
450.021400000000	-0.143903690958933
452.074200000000	-0.126948670482975
454.127000000000	-0.106760201702017
456.179800000000	-0.0911467997039383
458.232600000000	-0.0815844654531977
460.285400000000	-0.0699617755922406
462.338200000000	-0.0611363183061100
464.391000000000	-0.0553817233507866
466.443800000000	-0.0517774258021584
468.496600000000	-0.0467314632560941
470.549400000000	-0.0440254926926118
472.602200000000	-0.0411663111026075
474.655000000000	-0.0351215301664024
476.707800000000	-0.0312604106291692
478.760600000000	-0.0231558348055220
480.813400000000	-0.0109095842173141
482.866200000000	-0.0107669673095704
484.919000000000	-0.0212606691977116
486.971800000000	-0.0378874053311304
489.024600000000	-0.0569430494478441
491.077400000000	-0.0754695280058172
493.130200000000	-0.0828756740884598
495.183000000000	-0.0750157316000924
497.235800000000	-0.0556903697676837
499.288600000000	-0.0244387761993224
501.341400000000	0.0151712526998402
503.394200000000	0.0468991490492512
505.447000000000	0.0810105266210713
507.499800000000	0.113841309290039
509.552600000000	0.149140386233665
511.605400000000	0.181226971762888
513.658200000000	0.193964669473586
515.711000000000	0.185430918814929
517.763800000000	0.155005775862584
519.816600000000	0.112547937685678
521.869400000000	0.0620237990496281
523.922200000000	0.0158890467595944
525.975000000000	-0.00656617587938569
528.027800000000	-0.00742137569374624
530.080600000000	0.0112734867716295
532.133400000000	0.0349633096185650
534.186200000000	0.0498814349236965
536.239000000000	0.0658687853814934
538.291800000000	0.0900111533650021
540.344600000000	0.121157035647272
542.397400000000	0.149180393907393
544.450200000000	0.178305149632899
546.503000000000	0.207006395414835
548.555800000000	0.218538082570595
550.608600000000	0.200827169558472
552.661400000000	0.153943615838780
554.714200000000	0.0890077857223010
556.767000000000	0.0184802699919058
558.819800000000	-0.0482783559985495
560.872600000000	-0.104480825047637
562.925400000000	-0.147507478658247
564.978200000000	-0.176292780126713
567.031000000000	-0.190575555701797
569.083800000000	-0.197892112642457
571.136600000000	-0.200893791904120
573.189400000000	-0.208680094167244
575.242200000000	-0.214557928239775
577.295000000000	-0.218529378223891
579.347800000000	-0.216343617872454
581.400600000000	-0.209572350020656
583.453400000000	-0.209886781304618
585.506200000000	-0.215218026679533
587.559000000000	-0.224038915733329
589.611800000000	-0.233001495504088
591.664600000000	-0.240833062412892
593.717400000000	-0.246512361035037
595.770200000000	-0.245458117330578
597.823000000000	-0.235063323804655
599.875800000000	-0.211838003626176
601.928600000000	-0.185216734736886
603.981400000000	-0.158822872985375
606.034200000000	-0.132435054456423
608.087000000000	-0.105398413159456
610.139800000000	-0.0812478213303534
612.192600000000	-0.0592344748142876
614.245400000000	-0.0374395125376155
616.298200000000	-0.0186459092507550
618.351000000000	-0.00161197666351764
620.403800000000	0.0121626352327948
622.456600000000	0.0233424331982680
624.509400000000	0.0326154389193803
626.562200000000	0.0418873658202467
628.615000000000	0.0567310672217936
630.667800000000	0.0752751617098841
632.720600000000	0.104085982876915
634.773400000000	0.145468223066418
636.826200000000	0.198345528702123
638.879000000000	0.256940241570186
640.931800000000	0.311752673430070
642.984600000000	0.356121564874277
645.037400000000	0.384533524149178
647.090200000000	0.402822220842531
649.143000000000	0.406655854181168
651.195800000000	0.400139486600956
653.248600000000	0.392225748939914
655.301400000000	0.385279988201635
657.354200000000	0.377697306732111
659.407000000000	0.366123235666889
661.459800000000	0.350057290150674
663.512600000000	0.333157898660643
665.565400000000	0.317031281285179
667.618200000000	0.305382657152005
669.671000000000	0.294181225728051
671.723800000000	0.288706531244971
673.776600000000	0.293751547791377
675.829400000000	0.312773014650786
677.882200000000	0.339318220575185
679.935000000000	0.374652016852163
681.987800000000	0.406163262526489
684.040600000000	0.421690026369260
686.093400000000	0.389142100431444
688.146200000000	0.285589415332865
690.199000000000	0.0911196256267931
692.251800000000	-0.191139512319470
694.304600000000	-0.500069388490190
696.357400000000	-0.754916582878910
698.410200000000	-0.918208433880652
700.463000000000	-0.967411416680907
702.515800000000	-0.910729932295550
704.568600000000	-0.763150118684371
706.621400000000	-0.540892302737328
708.674200000000	-0.306820354109073
710.727000000000	-0.182199656337279
712.779800000000	-0.105036053633494
714.832600000000	0.0133523018410031
716.885400000000	0.139145960045568
718.938200000000	0.278240257096282
720.991000000000	0.415840076128521
723.043800000000	0.516202454097380
725.096600000000	0.594949453166496
727.149400000000	0.675169539306136
729.202200000000	0.694754316753139
731.255000000000	0.611324102521418
733.307800000000	0.533198672805013
735.360600000000	0.481522092435902
737.413400000000	0.399546193959289
739.466200000000	0.327039431439538
741.519000000000	0.250666475163007
743.571800000000	0.144894291455871
745.624600000000	0.0364455956282098
747.677400000000	-0.115505380946739
749.730200000000	-0.188600389217409
751.783000000000	0.204773721441371
753.835800000000	0.285249648916424
755.888600000000	0.244819089186685
757.941400000000	0.119636477812726
759.994200000000	0.0154391067329551
762.047000000000	-0.0898202260769561
764.099800000000	-0.232230720874170
766.152600000000	-0.394008282756937
768.205400000000	-0.539887318461603
770.258200000000	-0.454603844574565
772.311000000000	-0.0707872414930426
774.363800000000	-0.128869897478099
776.416600000000	-0.174988116097697
778.469400000000	-0.216779717479239
780.522200000000	-0.192417072437402
782.575000000000	-0.175048405351688
784.627800000000	-0.176350566046702
786.680600000000	-0.174567683715250
788.733400000000	-0.186214305258627
790.786200000000	-0.183135728565958
792.839000000000	-0.190501463866282
794.891800000000	-0.195421381813314
796.944600000000	-0.224747709681232
798.997400000000	-0.239281184953078
801.050200000000	-0.246862342135693
803.103000000000	-0.260374985437680
805.155800000000	-0.237112631948585
807.208600000000	-0.170140291704770
809.261400000000	-0.140985228960143
811.314200000000	-0.167578245468877
813.367000000000	-0.119457327357480
815.419800000000	-0.105030636773083
817.472600000000	-0.154808484638599
819.525400000000	-0.136193048115992
821.578200000000	-0.135570542262355
823.631000000000	-0.126251092618025
825.683800000000	-0.0800327000963119
827.736600000000	-0.0370217769159911
829.789400000000	-0.0502764641603168
831.842200000000	-0.101110703367335
833.895000000000	-0.0632511786260209
835.947800000000	-0.0788598378746326
838.000600000000	-0.110569488856400
840.053400000000	-0.0769152386457664
842.106200000000	-0.0465846464152521
844.159000000000	-0.0446948187637223
846.211800000000	0.0809417594194834
848.264600000000	0.0635779989184677
850.317400000000	0.0774281786784629
852.370200000000	0.101474917524457
854.423000000000	0.155970800748248
856.475800000000	0.214614586333203
858.528600000000	0.361591412848134
860.581400000000	0.369550675547395
862.634200000000	0.369846727119454
864.687000000000	0.336259684325088
866.739800000000	0.367531466591284
868.792600000000	0.217140869578789
870.845400000000	0.134031585092020
872.898200000000	0.0944865515160244
874.951000000000	0.104106617045250
877.003800000000	0.109360139471087
879.056600000000	0.0913436615666059
881.109400000000	0.0311533674268048
883.162200000000	-0.0901145224450462
